# Supplementary material for: In Vitro Fermentation Characteristics of Dietary Fibers Using Fecal Inoculum from Dogs Consuming a Dried Brewers Yeast Product
Source: Animals (Basel). 2025 Oct 27;15(21):3117. doi: 10.3390/ani15213117 (PMC12607596; doi:10.3390/ani15213117)
Supplement: Supplementary file 1 [file animals-15-03117-s001.zip]

Archive with 1 entries (1 files):
- animals-3893835-supplementary.pdf
